# Supplementary material for: Evolution of Problematic Mobile Phone Use in the Spanish Population over the Last Decade
Source: Behav Sci (Basel). 2025 Dec 19;16(1):8. doi: 10.3390/bs16010008 (PMC12838345; doi:10.3390/bs16010008)
Supplement: Supplementary file 1 [file behavsci-16-00008-s001.zip]

Archive with 1 entries (1 files):
- behavsci-4002482-supplementary.pdf
